# Supplementary material for: DNA methyltransferase isoforms expression in the temporal lobe of epilepsy patients with a history of febrile seizures
Source: Clin Epigenetics. 2019 Aug 19;11:118. doi: 10.1186/s13148-019-0721-2 (PMC6701147; doi:10.1186/s13148-019-0721-2)
Supplement: Supplementary file 4 — Detailed description of the clinical characteristics of TLE patients and post-mortem controls. (XLSX 43 kb) [file 13148_2019_721_MOESM4_ESM.xlsx]

## Sheet: Patient detail
Patient	Pathology	Gender	Age (Years)	DNMT1 – Hippocampus – Figure 1B	DNMT1 – Neocortex – Figure 1D	DNMT3a1 – Hippocampus – Figure 2B	DNMT3a2 – Hippocampus – Figure 2B	DNMT3a1 – Hippocampus – Figure 2C	DNMT3a2 – Hippocampus - Figure 2C	DNMT3a1 – Neocortex – Figure 2E	DNMT3a2 – Neocortex – Figure 2E	DNMT3a1 – Neocortex – Figure 2F	DNMT3a2 – Neocortex – Figure 2F	DNMT3a – Figure 3B	DNMT3a2 – Figure 4B	5mC – Hippocampus – Figure 5B	5hmC – Hippocampus – Figure 5E	5mC – Neocortex – Figure 6B	5hmC – Neocortex – Figure 6D
C1302	Control	M	62	X		X	X	X	X	X		X	X	X
C1303	Control	M	66											X	X		X	X	X
C1304	Control	M	76												X	X		X	X
C1401	Control	M	80	X	X	X	X	X		X	X	X	X	X		X	X
C1402	Control	M	66		X						X			X	X	X	X	X	X
C1403	Control	M	61
C1404	Control	F	84	X	X	X	X	X		X	X	X	X	X		X	X	X	X
C1405	Control	F	64	X	X	X	X	X	X	X	X	X	X	X			X	X	X
C1406	Control	F	85	X	X	X	X	X	X		X	X	X	X	X	X	X		X
C1407	Control	M	83								X
Patient	Pathology	Gender	Age (Years)	DNMT1 – Hippocampus – Figure 1B	DNMT1 – Neocortex – Figure 1D	DNMT3a1 – Hippocampus – Figure 2B	DNMT3a2 – Hippocampus – Figure 2B	DNMT3a1 – Hippocampus – Figure 2C	DNMT3a2 – Hippocampus - Figure 2C	DNMT3a1 – Neocortex – Figure 2E	DNMT3a2 – Neocortex – Figure 2E	DNMT3a1 – Neocortex – Figure 2F	DNMT3a2 – Neocortex – Figure 2F	DNMT3a – Figure 3B	DNMT3a2 – Figure 4B	5mC – Hippocampus – Figure 5B	5hmC – Hippocampus – Figure 5E	5mC – Neocortex – Figure 6B	5hmC – Neocortex – Figure 6D
E1011	HS-	M	58	X	X	X	X			X	X	X	X	X	X	X	X	X	X
E1013	HS-	F	51	X	X	X	X			X		X	X
E1016	HS-	M	37	X	X		X	X		X		X	X
E1107	HS-	F	60	X	X	X	X	X		X	X
E1204	HS-	F	40	X	X	X	X	X	X	X		X	X
E1205	HS-	M	20		X	X	X	X	X	X	X	X	X
E1206	HS-	M	47	X		X		X	X	X	X		X
E1207	HS-	M	29	X		X	X	X	X
E1214	HS-	F	39											X	X		X	X	X
E1302	HS-	F	21												X	X		X	X
E1306	HS-	F	59													X	X	X
E1319	HS-	F	41											X	X	X	X		X
E1402	HS-	F	21											X	X		X		X
E1404	HS-	M	19	X		X	X	X	X	X	X	X	X
Patient	Pathology	Gender	Age (Years)	DNMT1 – Hippocampus – Figure 1B	DNMT1 – Neocortex – Figure 1D	DNMT3a1 – Hippocampus – Figure 2B	DNMT3a2 – Hippocampus – Figure 2B	DNMT3a1 – Hippocampus – Figure 2C	DNMT3a2 – Hippocampus - Figure 2C	DNMT3a1 – Neocortex – Figure 2E	DNMT3a2 – Neocortex – Figure 2E	DNMT3a1 – Neocortex – Figure 2F	DNMT3a2 – Neocortex – Figure 2F	DNMT3a – Figure 3B	DNMT3a2 – Figure 4B	5mC – Hippocampus – Figure 5B	5hmC – Hippocampus – Figure 5E	5mC – Neocortex – Figure 6B	5hmC – Neocortex – Figure 6D
E1009	HS+	F	39	X	X	X	X	X	X			X	X
E1018	HS+	M	63														X	X	X
E1019	HS+	F	43	X		X	X	X	X	X	X	X	X
E1103	HS+	F	58	X	X	X	X	X	X	X	X	X	X
E1104	HS+	M	47												X			X	X
E1217	HS+	M	54												X	X	X	X	X
E1218	HS+	M	28											X	X	X	X	X	X
E1312	HS+	F	23											X		X	X		X
E1318	HS+	F	47													X			X
E1407	HS+	M	55	X	X	X	X	X	X	X	X	X	X
Patient	Pathology	Gender	Age (Years)	DNMT1 – Hippocampus – Figure 1B	DNMT1 – Neocortex – Figure 1D	DNMT3a1 – Hippocampus – Figure 2B	DNMT3a2 – Hippocampus – Figure 2B	DNMT3a1 – Hippocampus – Figure 2C	DNMT3a2 – Hippocampus - Figure 2C	DNMT3a1 – Neocortex – Figure 2E	DNMT3a2 – Neocortex – Figure 2E	DNMT3a1 – Neocortex – Figure 2F	DNMT3a2 – Neocortex – Figure 2F	DNMT3a – Figure 3B	DNMT3a2 – Figure 4B	5mC – Hippocampus – Figure 5B	5hmC – Hippocampus – Figure 5E	5mC – Neocortex – Figure 6B	5hmC – Neocortex – Figure 6D
E0109	HS+FS+	M	1	X	X	X	X	X	X	X	X	X
E0705	HS+FS+	F	23	X	X	X	X	X			X	X	X
E0707	HS+FS+	F	59	X		X	X	X		X	X	X	X
E1014	HS+FS+	F	50	X	X	X	X	X	X	X	X	X	X
E1017	HS+FS+	F	23												X	X	X		X
E1213	HS+FS+	M	60	X	X	X	X	X	X	X		X	X
E1219	HS+FS+	M	36												X			X	X
E1221	HS+FS+	F	41												X	X	X	X	X
E1305	HS+FS+	F	20	X	X	X		X	X		X	X	X	X		X	X	X	X
E1310	HS+FS+	F	43															X	X
E1314	HS+FS+	M	42											X			X	X	X
E1408	HS+FS+	M	33	X	X			X	X	X	X	X	X
E1416	HS+FS+	F	41	X		X	X	X	X	X	X	X	X
