# Supplementary material for: DNA methyltransferase isoforms expression in the temporal lobe of epilepsy patients with a history of febrile seizures
Source: Clin Epigenetics. 2019 Aug 19;11:118. doi: 10.1186/s13148-019-0721-2 (PMC6701147; doi:10.1186/s13148-019-0721-2)
Supplement: Supplementary file 5 — Sequences of the qPCR primers. (XLSX 35 kb) [file 13148_2019_721_MOESM5_ESM.xlsx]

## Sheet: Feuil1
Gene symbol	Gene name	Forward primer	Reverse primer
DNMT3a1	DNA methyltransferase 3a isoform 1	AGAAGCGGGCAAAGAACAGA	CGGGAGCCCTCCATTTTCAT
DNMT3a2	DNA methyltransferase 3a isoform 2	AGCGGGTTGTGAGAAGGAAT	CGTCTTTCAGGCTACGATCC
RPL13a	Ribosomal protein L13a	CCTGGAGGAGAAGAGGAAAGAGA	TTGAGGACCTCTGTGTATTTGTCAA
YWHAZ	Tyrosine 3-monooxygenase/tryptophan	ACTTGACATTGTGGACATCGGA	CAAAAGTTGGAAGGCCGGT
	5-monooxygenaseactivation protein zeta
TBP	TATA box binding protein	TGCACAGGAGCCAAGAGTGAA	CACATCACAGCTCCCCACCA
NSE	Neuron specific enolase	TGTCTCATCCTCCTGGAACC	TCAATCAGGGAAGTTCTGGG
