# Supplementary material for: DNA methyltransferase isoforms expression in the temporal lobe of epilepsy patients with a history of febrile seizures
Source: Clin Epigenetics. 2019 Aug 19;11:118. doi: 10.1186/s13148-019-0721-2 (PMC6701147; doi:10.1186/s13148-019-0721-2)
Supplement: Supplementary file 6 — Summary of the statistics. (XLSX 37 kb) [file 13148_2019_721_MOESM6_ESM.xlsx]

## Sheet: ANOVA results
		Unadjusted ANOVA		Adjusted ANOVA (Age + Gender)		Age effect		Gender effect
		F value	P value	F value	P value	F value	P value	F value	P value
	DNMT1 – Hippocampus – Figure 1B	16.87	8.26e-06	16.741	1.45e-05	0.821	0.376	1.023	0.325
	DNMT1 – Neocortex – Figure 1D	1.58	0.233	2.156	0.142	0.073	0.791	0	0.983
	DNMT3a1 – Hippocampus – Figure 2B	9.49	0.000417	12.519	0.000117	4.562	0.0484	3.807	0.066772
	DNMT3a2 – Hippocampus – Figure 2B	5.733	0.00573	5.816	0.00634	1.467	0.24243	0.808	0.38116
	DNMT3a1 – Hippocampus – Figure 2C	7.82	0.0012	7.864	0.00147	1.045	0.32028	1.069	0.31486
	DNMT3a2 – Hippocampus - Figure 2C	20.41	2.22e-05	17.887	0.0001	0.077	0.7863	0.192	0.669
	DNMT3a1 – Neocortex – Figure 2E	6.16	0.00499	6.515	0.00488	1.957	0.1822	1.025	0.32741
	DNMT3a2 – Neocortex – Figure 2E	0.448	0.722	0.403	0.753	0.092	0.766	0.181	0.677
	DNMT3a1 – Neocortex – Figure 2F	6.151	0.00421	5.547	0.00767	0.121	0.73177	0.013	0.90963
	DNMT3a2 – Neocortex – Figure 2F	0.078	0.971	0.077	0.972	0.266	0.613	1.504	0.237
	DNMT3a – Figure 3B	2.015	0.17	2.146	0.164	1.998	0.191	0.717	0.419
	DNMT3a2 – Figure 4B	9.719	0.002	9.846	0.00334	0.103	0.75516	2.041	0.18691
	5mC – Hippocampus – Figure 5B	27.8	1.1e-05	25.272	5.53e-05	0.667	0.433	0.243	0.633
	5hmC – Hippocampus – Figure 5E	19.63	1.88e-05	19.429	4.38e-05	0.317	0.583	1.53	0.238
	5mC – Neocortex – Figure 6B	22.21	1.38e-05	21.549	4.02e-05	1.184	0.298	0.401	0.538
	5hmC – Neocortex – Figure 6D	1.146	0.356	1.228	0.33	1.226	0.284	2.126	0.163

## Sheet: Bonferroni's multiple testing
DNMT1 – Hippocampus – Figure 1B
	Mean Diff.	t	Significant? P < 0.05?	P value summary	95% CI of diff
Control vs HS-	-0,1230	5,375	Yes	***	-0.1896 to -0.05636
Control vs HS+	-0,01367	0,5080	No	ns	-0.09207 to 0.06472
Control vs HS+FS+	0,004216	0,1843	No	ns	-0.06241 to 0.07084
HS- vs HS+	0,1093	4,448	Yes	**	0.03774 to 0.1809
HS- vs HS+FS+	0,1272	6,339	Yes	***	0.06876 to 0.1856
HS+ vs HS+FS+	0,01789	0,7280	No	ns	-0.05367 to 0.08945
DNMT1 - Neocortex - Figure 1D
	Mean Diff.	t	Significance	P value summary	95% CI of diff
Control vs HS-	-0,05525	2,172	No	ns	-0.1318 to 0.02128
Control vs HS+	-0,03300	1,075	No	ns	-0.1253 to 0.05930
Control vs HS+FS+	-0,02831	1,113	No	ns	-0.1048 to 0.04822
HS- vs HS+	0,02225	0,7490	No	ns	-0.06712 to 0.1116
HS- vs HS+FS+	0,02693	1,110	No	ns	-0.04603 to 0.09990
HS+ vs HS+FS+	0,004683	0,1576	No	ns	-0.08469 to 0.09405
DNMT3a1- Hippocampus- Figure 2B
	Mean Diff.	t	Significance	P value summary	95% CI of diff
Control vs HS-	-0,1130	1,369	No	ns	-0.3546 to 0.1286
Control vs HS+	-0,02225	0,2291	No	ns	-0.3066 to 0.2621
Control vs HS+FS+	0,2750	3,243	Yes	*	0.02681 to 0.5232
HS- vs HS+	0,09075	1,023	No	ns	-0.1688 to 0.3503
HS- vs HS+FS+	0,3880	5,177	Yes	***	0.1686 to 0.6074
HS+ vs HS+FS+	0,2973	3,275	Yes	*	0.03158 to 0.5629
DNMT3a2 - Hippocampus - Figure 2B
	Mean Diff.	t	Significance	P value summary	95% CI of diff
Control vs HS-	0,1374	2,749	No	ns	-0.009756 to 0.2846
Control vs HS+	0,1024	1,741	No	ns	-0.07076 to 0.2756
Control vs HS+FS+	0,3139	4,036	Yes	***	0.08493 to 0.5429
HS- vs HS+	-0,0350	0,6518	No	ns	-0.1931 to 0.1231
HS- vs HS+FS+	0,1765	3,727	Yes	**	0.03709 to 0.3159
HS+ vs HS+FS+	0,2115	3,737	Yes	**	0.04488 to 0.3781
DNMT3a1 - Hippocampus - Figure 2C
	Mean Diff.	t	Significance	P value summary	95% CI of diff
Control vs HS-	0,2902	1,967	No	ns	-0.1417 to 0.7221
Control vs HS+	0,3504	2,073	No	ns	-0.1444 to 0.8452
Control vs HS+FS+	0,9531	6,634	Yes	***	0.5326 to 1.374
HS- vs HS+	0,06026	0,3816	No	ns	-0.4020 to 0.5226
HS- vs HS+FS+	0,6629	5,083	Yes	***	0.2812 to 1.045
HS+ vs HS+FS+	0,6026	3,905	Yes	**	0.1510 to 1.054
DNTM3a2 - Hippocampus - Figure 2C
	Mean Diff.	t	Significance	P value summary	95% CI of diff
Control vs HS-	0,4320	3,923	Yes	**	0.09403 to 0.7699
Control vs HS+	0,6176	5,362	Yes	***	0.2641 to 0.9710
Control vs HS+FS+	0,8102	7,598	Yes	***	0.4830 to 1.137
HS- vs HS+	0,1856	1,835	No	ns	-0.1248 to 0.4960
HS- vs HS+FS+	0,3782	4,142	Yes	**	0.09801 to 0.6584
HS+ vs HS+FS+	0,1926	1,979	No	ns	-0.1061 to 0.4913
DNMT3a1 - Neocortex - Figure 2E
	Mean Diff.	t	Significance	P value summary	95% CI of diff
Control vs HS-	-0,2596	3,411	Yes	*	-0.4867 to -0.03250
Control vs HS+	-0,3446	3,631	Yes	*	-0.6279 to -0.06138
Control vs HS+FS+	-0,2978	3,712	Yes	*	-0.5372 to -0.05841
HS- vs HS+	-0,08503	1,011	No	ns	-0.3361 to 0.1660
HS- vs HS+FS+	-0,03820	0,5691	No	ns	-0.2385 to 0.1621
HS+ vs HS+FS+	0,04683	0,5329	No	ns	-0.2154 to 0.3091
DNMT3a2 - Neocortex - Figure 2E
	Mean Diff.	t	Significance	P value summary	95% CI of diff
Control vs HS-	0,1038	0,9016	No	ns	-0.2398 to 0.4475
Control vs HS+	0,09577	0,7121	No	ns	-0.3055 to 0.4971
Control vs HS+FS+	0,003474	0,03283	No	ns	-0.3123 to 0.3192
HS- vs HS+	-0,008061	0,05804	No	ns	-0.4225 to 0.4064
HS- vs HS+FS+	-0,1004	0,9012	No	ns	-0.4327 to 0.2320
HS+ vs HS+FS+	-0,09230	0,7032	No	ns	-0.4839 to 0.2993
DNMT3a1 - Neocortex - Figure 2F
	Mean Diff.	t	Significance	P value summary	95% CI of diff
Control vs HS-	-0,1051	3,369	Yes	*	-0.1970 to -0.01326
Control vs HS+	-0,1213	3,508	Yes	*	-0.2231 to -0.01949
Control vs HS+FS+	-0,1108	3,771	Yes	**	-0.1973 to -0.02429
HS- vs HS+	-0,01614	0,4851	No	ns	-0.1141 to 0.08181
HS- vs HS+FS+	-0,005655	0,2031	No	ns	-0.08761 to 0.07630
HS+ vs HS+FS+	0,01049	0,3322	No	ns	-0.08244 to 0.1034
DNMT3a2 - Neocortex - Figure 2F
	Mean Diff.	t	Significance	P value summary	95% CI of diff
Control vs HS-	0,0006309	0,01094	No	ns	-0.1692 to 0.1704
Control vs HS+	-0,02706	0,4095	No	ns	-0.2216 to 0.1675
Control vs HS+FS+	-0,005171	0,08966	No	ns	-0.1750 to 0.1646
HS- vs HS+	-0,02769	0,4485	No	ns	-0.2094 to 0.1541
HS- vs HS+FS+	-0,005802	0,1102	No	ns	-0.1608 to 0.1492
HS+ vs HS+FS+	0,02189	0,3545	No	ns	-0.1599 to 0.2036
DNMT3a Int. Dens. - Hippocampus - Figure 3B
	Mean Diff.	t	Significance	P value summary	95% CI of diff
Control vs HS-	5755	1,759	No	ns	-4742 to 16250
Control vs HS+	1412	0,3373	No	ns	-12020 to 14840
Control vs HS+FS+	8767	2,095	No	ns	-4660 to 22190
HS- vs HS+	-4343	0,9607	No	ns	-18850 to 10160
HS- vs HS+FS+	3012	0,6663	No	ns	-11490 to 17520
HS+ vs HS+FS+	7356	1,409	No	ns	-9392 to 24100
DNMT3a2 Int. Dens. - Hippocampus -Figure 4B
	Mean Diff.	t	Significance	P value summary	95% CI of diff
Control vs HS-	13020	4,232	Yes	**	3150 to 22900
Control vs HS+	15060	4,298	Yes	**	3821 to 26300
Control vs HS+FS+	15610	4,456	Yes	**	4373 to 26850
HS- vs HS+	2039	0,6085	No	ns	-8710 to 12790
HS- vs HS+FS+	2590	0,7732	No	ns	-8158 to 13340
HS+ vs HS+FS+	551,9	0,1473	No	ns	-11470 to 12570
5mC Int. Dens.- Hippocampus - Figure 5B
	Mean Diff.	t	Significance	P value summary	95% CI of diff
Control vs HS-	638,0	3,250	Yes	*	19.04 to 1257
Control vs HS+	782,8	3,987	Yes	*	163.8 to 1402
Control vs HS+FS+	1946	9,104	Yes	***	1272 to 2620
HS- vs HS+	144,7	0,6993	No	ns	-507.7 to 797.2
HS- vs HS+FS+	1308	5,851	Yes	***	603.2 to 2013
HS+ vs HS+FS+	1163	5,204	Yes	**	458.4 to 1868
5hmC Int. Dens. - Hippocampus - Figure 5E
	Mean Diff.	t	Significance	P value summary	95% CI of diff
Control vs HS-	1520	5,087	Yes	***	612.9 to 2428
Control vs HS+	1875	5,885	Yes	***	907.8 to 2842
Control vs HS+FS+	2158	6,773	Yes	***	1190 to 3125
HS- vs HS+	354,7	1,071	No	ns	-650.6 to 1360
HS- vs HS+FS+	637,3	1,925	No	ns	-368.0 to 1643
HS+ vs HS+FS+	282,6	0,8098	No	ns	-777.1 to 1342
5mC Int. Dens. - Neocortex - Figure 6B
	Mean Diff.	t	Significance	P value summary	95% CI of diff
Control vs HS-	-3073	4,971	Yes	**	-4950 to -1196
Control vs HS+	-2998	5,144	Yes	***	-4768 to -1228
Control vs HS+FS+	-3206	5,501	Yes	***	-4976 to -1436
HS- vs HS+	74,72	0,1209	No	ns	-1802 to 1952
HS- vs HS+FS+	-133,3	0,2156	No	ns	-2010 to 1744
HS+ vs HS+FS+	-208,0	0,3569	No	ns	-1978 to 1562
5hmC Int. Dens.- Neocortex- Figure 6D
	Mean Diff.	t	Significance	P value summary	95% CI of diff
Control vs HS-	-158,1	0,3328	No	ns	-1556 to 1240
Control vs HS+	-704,6	1,556	No	ns	-2038 to 628.5
Control vs HS+FS+	38,36	0,08471	No	ns	-1295 to 1371
HS- vs HS+	-546,5	1,151	No	ns	-1945 to 851.7
HS- vs HS+FS+	196,4	0,4136	No	ns	-1202 to 1595
HS+ vs HS+FS+	742,9	1,641	No	ns	-590.2 to 2076

## Sheet: PMI correlation
		PMI (hours) vs. DNMT1 - Hippocampus -Figure 1B	PMI (hours) vs. DNMT1 - Neocortex - Figure 1D	PMI (hours) vs. DNMT3a1 - Hippocampus - Figure 2B	PMI (hours) vs. DNMT3a2 - Hippocampus - Figure 2B	PMI (hours) vs. DNMT3a1 - Hippocampus - Figure 2C	PMI (hours) vs. DNMT3a2 - Hippocampus - Figure 2C
	Pearson r	-0.8543	-0.3585	-0.01835	-0.6714	-0.01025	0.7219
	95% confidence interval	-0.9902 to 0.1139	-0.9427 to 0.7662	-0.8863 to 0.8782	-0.9757 to 0.5176	-0.8846 to 0.8801
	R square	0.7298	0.1285	0.0003365	0.4508	0.000105	0.5211
	P value	0.0653	0.5535	0.9766	0.2146	0.987	0.4866
	P value summary	ns	ns	ns	ns	ns	ns
	N	5	5	5	5	5	3
		PMI (hours) vs. DNMT3a1 - Neocortex - Figure 2E	PMI (hours) vs. DNMT3a2 - Neocortex - Figure 2E	PMI (hours) vs. DNMT3a1 - Neocortex - Figure 2F	PMI (hours) vs. DNMT3a2 - Neocortex - Figure 2F
	Pearson r	-0.462	0.1739	-0.2636	-0.1131
	95% confidence interval	-0.9855 to 0.8978	-0.7426 to 0.8637	-0.9297 to 0.8063	-0.9051 to 0.8545
	R square	0.2134	0.03024	0.06947	0.0128
	P value	0.538	0.7418	0.6683	0.8563
	P value summary	ns	ns	ns	ns
	N	4	6	5	5
		PMI (hours) vs. DNMT3a Int. Dens. - Hippocampus - Figure 3B	PMI (hours) vs. DNMT3a2 Int. Dens.- Hippocampus - Figure 4B	PMI (hours) vs. 5mC Int. Dens. - Hippocampus -Figure 5B	PMI (hours) vs. 5hmc Int. Dens. - Hippocampus - Figure 5E	PMI (hours) vs. 5mC Int. Dens. - Neocortex -Figure 6B	PMI (hours) vs. 5hmc Int. Dens. - Neocortex - Figure 6D
	Pearson r	-0.274	-0.5208	-0.08901	0.2932	0.8608	0.7519
	95% confidence interval	-0.8514 to 0.6038	-0.9876 to 0.8816	-0.9006 to 0.8610	-0.6804 to 0.8925	-0.08977 to 0.9907	-0.1533 to 0.9710
	R square	0.07506	0.2712	0.007922	0.08594	0.7409	0.5654
	P value	0.5521	0.4792	0.8868	0.5729	0.0611	0.0847
	P value summary	ns	ns	ns	ns	ns	ns
	N	7	4	5	6	5	6

## Sheet: Power calculation
DNMT1 - Hippocampus- Figure 1B										DNMT3a Int. Dens. - Hippocampus - Figure 3B
	Mean	Sample size	Standard Deviation			Effect size	Power (%)	Significance			Mean	Sample size	Standard Deviation			Effect size	Power (%)	Significance
Control	0.035968	5	0.0121544		Control vs HS-	-2.3103	95.72	***		Control	17890.3	7	6290.93		Control vs HS-	-1.1	34.82	ns
HS-	0.158947	8	0.0660928		Control vs HS+	-0.82739	18.89	ns		HS-	12135.2	4	1616.35		Control vs HS+	-0.23	5.72	ns
HS+	0.049642	4	0.0209841		Control vs HS+FS+	0.319137	8.08	ns		HS+	16478.6	2	4577.24		Control vs HS+FS+	-1.41	33.05	ns
HS+FS+	0.031751	8	0.0137826		HS- vs HS+	1.93532	81.42	**		HS+FS+	9123.01	2	5789.74		HS- vs HS+	1.62	30.18	ns
					HS- vs HS+FS+	2.66435	99.85	***							HS- vs HS+FS+	-0.94	13.53	ns
					HS+ vs HS+FS+	1.09889	36.89	ns							HS+ vs HS+FS+	-1.41	13.78	ns
DNMT1 - Neocortex - Figure 1D										DNMT3a2 Int. Dens. - Hippocampus -Figure 4B
	Mean	Sample size	Standard Deviation			Effect size	Power (%)	Significance			Mean	Sample size	Standard Deviation			Effect size	Power (%)	Significance
Control	0.027661	5	0.0142382		Control vs HS-	-1.57341	63.73	ns		Control	17223.5	4	8128.97		Control vs HS-	-2.3	83.52	**
HS-	0.082909	6	0.0453559		Control vs HS+	-1.74561	52	ns		HS-	4200.5	5	2553.43		Control vs HS+	-2.38	70.39	**
HS+	0.060658	3	0.0258167		Control vs HS+FS+	-0.658848	16.45	ns		HS+	2161.91	3	1111.2		Control vs HS+FS+	-2.45	72.79	**
HS+FS+	0.055975	6	0.056233		HS- vs HS+	0.546158	10.38	ns		HS+FS+	1610	3	1538.05		HS- vs HS+	-0.93	19.01	ns
					HS- vs HS+FS+	0.527241	13.24	ns							HS- vs HS+FS+	-1.14	26.11	ns
					HS+ vs HS+FS+	0.0946281	5.14	ns							HS+ vs HS+FS+	-0.41	6.8	ns
DNMT3a1- Hippocampus- Figure 2B										5mC Int. Dens.- Hippocampus - Figure 5B
	Mean	Sample size	Standard Deviation			Effect size	Power (%)	Significance			Mean	Sample size	Standard Deviation			Effect size	Power (%)	Significance
Control	0.44	5	0.0871694		Control vs HS-	-0.684989	19.35	ns		Control	2642.14	5	292.845		Control vs HS-	-1.98	71.7	*
HS-	0.553	8	0.196017		Control vs HS+	-0.238806	6.12	ns		HS-	2004.11	4	358.608		Control vs HS+	-2.61	91.33	*
HS+	0.46225	4	0.100619		Control vs HS+FS+	2.50996	97.05	*		HS+	1859.38	4	308.052		Control vs HS+FS+	-7.97	100	***
HS+FS+	0.165	7	0.122235		HS- vs HS+	0.524531	12.02	ns		HS+FS+	696.171	3	85.0069		HS- vs HS+	-0.43	8.11	ns
					HS- vs HS+FS+	2.33612	98.64	***							HS- vs HS+FS+	-4.62	99.69	***
					HS+ vs HS+FS+	2.57404	95.3	*							HS+ vs HS+FS+	-4.76	99.8	**
DNMT3a2 - Hippocampus - Figure 2B										5hmC Int. Dens. - Hippocampus - Figure 5E
	Mean	Sample size	Standard Deviation			Effect size	Power (%)	Significance			Mean	Sample size	Standard Deviation			Effect size	Power (%)	Significance
Control	0.5074	5	0.0490795		Control vs HS-	0.993421	35.44	ns		Control	3900.22	6	414.009		Control vs HS-	-2.44	94.66	***
HS-	0.36975	8	0.169688		Control vs HS+	1.74713	61.19	ns		HS-	2379.8	5	812.972		Control vs HS+	-5.47	100	***
HS+	0.40475	4	0.0695911		Control vs HS+FS+	3.01767	99.28	***		HS+	2025.1	4	167.316		Control vs HS+FS+	-6.34	100	***
HS+FS+	0.1935	6	0.132474		HS- vs HS+	-0.238097	6.46	ns		HS+FS+	1742.49	4	152.247		HS- vs HS+	-0.57	11.45	ns
					HS- vs HS+FS+	1.13512	49.26	**							HS- vs HS+FS+	-1.02	26.06	ns
					HS+ vs HS+FS+	1.86833	71.88	**							HS+ vs HS+FS+	-1.77	55.48	ns
DNMT3a1 - Hippocampus - Figure 2C										5mC Int. Dens. - Neocortex - Figure 6B
	Mean	Sample size	Standard Deviation			Effect size	Power (%)	Significance			Mean	Sample size	Standard Deviation			Effect size	Power (%)	Significance
Control	1.3106	5	0.158284		Control vs HS-	0.695236	19.15	ns		Control	5587.1	5	1078.96		Control vs HS-	3.19	98.12	**
HS-	1.02043	7	0.523088		Control vs HS+	0.997207	25.24	ns		HS-	8660.02	4	786.214		Control vs HS+	2.74	96.5	***
HS+	0.960165	4	0.504719		Control vs HS+FS+	5.21624	100	***		HS+	8585.3	5	1108.82		Control vs HS+FS+	3.71	99.99	***
HS+FS+	0.357534	8	0.195302		HS- vs HS+	0.116556	5.34	ns		HS+FS+	8793.33	5	572.442		HS- vs HS+	-0.08	5.12	ns
					HS- vs HS+FS+	1.72999	87.03	***							HS- vs HS+FS+	0.2	5.78	ns
					HS+ vs HS+FS+	1.87661	78.99	**							HS+ vs HS+FS+	0.24	6.3	ns
DNTM3a2 - Hippocampus - Figure 2C										5hmC Int. Dens.- Neocortex- Figure 6D
	Mean	Sample size	Standard Deviation			Effect size	Power (%)	Significance			Mean	Sample size	Standard Deviation			Effect size	Power (%)	Significance
Control	0.980724	3	0.152153		Control vs HS-	2.26165	73.26	**		Control	4258.8	6	812.316		Control vs HS-	0.16	5.65	ns
HS-	0.548765	5	0.207706		Control vs HS+	4.33787	99.32	***		HS-	4416.88	5	1204.78		Control vs HS+	1.05	37.65	ns
HS+	0.363173	4	0.135443		Control vs HS+FS+	7.11683	100	***		HS+	4963.38	6	491.67		Control vs HS+FS+	-0.06	5.1	ns
HS+FS+	0.170561	6	0.0942465		HS- vs HS+	1.02925	26.48	ns		HS+FS+	4220.44	6	524.406		HS- vs HS+	0.62	15.07	ns
					HS- vs HS+FS+	2.43578	94.66	**							HS- vs HS+FS+	-0.22	6.23	ns
					HS+ vs HS+FS+	1.72756	65.23	ns							HS+ vs HS+FS+	-1.46	62.63	ns
DNMT3a1 - Neocortex - Figure 2E
	Mean	Sample size	Standard Deviation			Effect size	Power (%)	Significance
Control	0.153195	4	0.0620889		Control vs HS-	-3.29778	99.79	*
HS-	0.412791	8	0.0848535		Control vs HS+	-2.04636	57.95	*
HS+	0.497817	3	0.255186		Control vs HS+FS+	-2.94271	97.73	*
HS+FS+	0.45099	6	0.118627		HS- vs HS+	-0.600157	12.49	ns
					HS- vs HS+FS+	-0.380781	9.95	ns
					HS+ vs HS+FS+	0.276616	6.37	ns
DNMT3a2 - Neocortex - Figure 2E
	Mean	Sample size	Standard Deviation			Effect size	Power (%)	Significance
Control	0.852815	6	0.155626		Control vs HS-	0.621158	15.07	ns
HS-	0.748983	5	0.180541		Control vs HS+	0.66772	13.05	ns
HS+	0.757044	3	0.107021		Control vs HS+FS+	0.0169578	5.01	ns
HS+FS+	0.849341	7	0.238241		HS- vs HS+	-0.0504326	5.04	ns
					HS- vs HS+FS+	-0.462458	10.99	ns
					HS+ vs HS+FS+	-0.433017	8.55	ns
DNMT3a1 - Neocortex - Figure 2F
	Mean	Sample size	Standard Deviation			Effect size	Power (%)	Significance
Control	0.037521	5	0.0087849		Control vs HS-	-5.08128	100	*
HS-	0.142666	6	0.0266269		Control vs HS+	-4.37332	99.98	*
HS+	0.158807	4	0.0411307		Control vs HS+FS+	-1.79605	81.94	**
HS+FS+	0.148322	8	0.0770486		HS- vs HS+	-0.49172	10.31	ns
					HS- vs HS+FS+	-0.0922593	5.27	ns
					HS+ vs HS+FS+	0.153544	5.57	ns
DNMT3a2 - Neocortex - Figure 2F
	Mean	Sample size	Standard Deviation			Effect size	Power (%)	Significance
Control	0.225846	5	0.0805653		Control vs HS-	0.00701864	5	ns
HS-	0.225215	7	0.0956236		Control vs HS+	-0.284806	6.53	ns
HS+	0.252904	4	0.111383		Control vs HS+FS+	-0.0538353	5.07	ns
HS+FS+	0.231017	7	0.105117		HS- vs HS+	-0.273742	6.73	ns
					HS- vs HS+FS+	-0.0577414	5.12	ns
					HS+ vs HS+FS+	0.204082	5.95	ns
